# Supplementary material for: Trends, Seasonality, and the Impact of COVID-19 on Clinical Staphylococcus aureus and MRSA Isolates in Western Mexico (2016–2025): A Time-Series Analysis at a University Referral Hospital
Source: Antibiotics (Basel). 2026 Feb 25;15(3):242. doi: 10.3390/antibiotics15030242 (PMC13024594; doi:10.3390/antibiotics15030242)
Supplement: Supplementary file 1 [file antibiotics-15-00242-s001.zip]

Archive with 1 entries (1 files):
- antibiotics-4147712-supplementary.pdf
